# Supplementary material for: BAP1 Loss Promotes Suppressive Tumor Immune Microenvironment via Upregulation of PROS1 in Class 2 Uveal Melanomas
Source: Cancers (Basel). 2022 Jul 28;14(15):3678. doi: 10.3390/cancers14153678 (PMC9367253; doi:10.3390/cancers14153678)
Supplement: Supplementary file 1 [file cancers-14-03678-s001.zip]

Archive with 1 entries (1 files):
- cancers-1789709-supplementary.pdf
